# Supplementary material for: The complete mitochondrial genome of pronghorn spiny lobster Panulirus penicillatus (Olivier, 1791)
Source: Mitochondrial DNA B Resour. 2021 Jan 17;6(1):148–50. doi: 10.1080/23802359.2020.1852899 (PMC7832592; doi:10.1080/23802359.2020.1852899)
Supplement: Supplemental Material [file TMDN_A_1852899_SM0231.zip]

Archive with 3 entries (3 files):
- Supplementary_Figure_S1._The_graphical_alignment_representation_analyses_of_the_Panulirus_penicillatus_D_loop_region.jpg
- Supplementary_Table_S2._List_of_organisms_used_in_the_phylogenetic_analyses_of_Panulirus_penicillatus.docx
- Supplydata_Table_S1._List_of_the_Panulirus_penicillatus_mitogenome_annotation.docx
